# Supplementary material for: Causal Analyses of Associations Between Brain Structure and Suicide Attempt in Adulthood and Late Childhood
Source: JAACAP Open. 2025 Mar 21;3(3):455–66. doi: 10.1016/j.jaacop.2025.02.005 (PMC12414325; doi:10.1016/j.jaacop.2025.02.005)
Supplement: Supplementary Material [file mmc5.xlsx]

## Sheet: S1
Table S1 - Demographic Cahracteristics for the full ABCD Twin Sample.
Measures	Dizygotic Twins, N = 795 (~397 twin pairs)	Monozygotic Twins, N = 617 (~308 twin pairs)	p-valuea
Interview Age In Months, Mean (SD)	122 (6)	122 (7)	0.12
Sex, n (%)			0.76
Female	393 (49)	299 (48)
Male	402 (51)	318 (52)
Self-Reported Race/Ethnicity, n (%)			0.1
asian	2 (0.3)	1 (0.2)
black	123 (15)	71 (12)
hispanic	73 (9.2)	68 (11)
other	66 (8.3)	67 (11)
white	531 (67)	410 (66)
Total Cortical Brain Volume in cm3, Mean (SD)	595 (54)	593 (54)	0.47
Average Cortical Thickness in mm, Mean (SD)	2.74 (0.08)	2.74 (0.07)	0.67
Suicidal Thoughts and Behaviors (STB), n (%)			0.81
no STB	727 (91)	570 (92)
suicide ideation only	56 (7.0)	39 (6.3)
suicide behaviors	12 (1.5)	8 (1.3)
DSM5 Depression Residualized Scores, Mean (SD)	-0.03 (0.90)	-0.10 (0.91)	0.15
Internalizing Residualized Scores, Mean (SD)	-0.05 (0.95)	-0.10 (1.02)	0.36
Total-Problems Residualized Scores Mean (SD)	-0.05 (1.01)	-0.12 (1.00)	0.21
aWelch Two Sample t-test (for continuous measures); Pearson’s Chi-squared test (for categorical measures).

## Sheet: S2
Table S2 - Genetic Instrumental Varibles (IVs) used in all two-Sample Mendelian Randomization (MR) analyses. Steiger filtering results are shown where a test of whether the variance explained by the genetic IV in the exposure (rsq.exposure) is greater than the variance explained in the outcome (rsq.outcome) determines if the assumed direction of causation (steiger_dir) is valid (steiger_pval). SN…
TCSA Causing Suicide Attempt (EUR), 19 SNPs
SNP	Effect Allele	Other Allele	eaf.exposure	eaf.outcome	pval.exposure	pval.outcome	palindromic	ambiguous	rsq.exposure	effective_n.exposure	rsq.outcome	effective_n.outcome	steiger_dir	steiger_pval	Manually Identified Potentially Invalid IVs	Other Associaions	Invalid IVs Identified by MR-cML MA-AIC
rs117642368	C	G	0.103353	0.102	2.21e-08	0.03351	TRUE	FALSE	0.000967357	32331	5.60692e-06	807859	TRUE	4.02329e-07	yes	Sensitivity/hurt feelings, Nap during day	no
rs178796	A	G	0.476844	0.482	4.64e-08	0.3659	FALSE	FALSE	0.000920582	32411	1.00387e-06	815178	TRUE	2.20245e-07	no		no
rs1979239	T	G	0.31932	0.334	1.09e-09	0.07771	FALSE	FALSE	0.00114563	32397	3.79293e-06	815178	TRUE	1.77218e-08	yes	Schizophrenia/Bipolar disorder	yes
rs2256962	A	G	0.0962726	0.086	1.59e-09	0.7054	FALSE	FALSE	0.00112923	32221	1.90755e-07	748930	TRUE	5.49384e-09	no		yes
rs2764264	C	T	0.305574	0.321	1.53e-09	0.2038	FALSE	FALSE	0.00113845	32025	1.99417e-06	815178	TRUE	1.37086e-08	yes	Education - Qualifications	yes
rs3131382	T	C	0.0869244	0.0753	1.61e-08	0.9235	FALSE	FALSE	0.000981373	32488	1.15336e-08	797144	TRUE	3.4401e-08	no		no
rs34316881	T	C	0.0783492	0.0917	1.42e-08	0.2821	FALSE	FALSE	0.00101308	31717	1.41806e-06	810601	TRUE	8.58743e-08	yes	Alcohol intake frequency, Drinks per week, Drinks per day	yes
rs3755019	A	T	0.444088	0.436	7.61e-09	0.4281	TRUE	TRUE	0.00104933	31773	7.85819e-07	815178	TRUE	3.55817e-08	n/a		n/a
rs4273712	G	A	0.266221	0.262	1.28e-18	0.1522	FALSE	FALSE	0.00238229	32488	2.51302e-06	815178	TRUE	6.62438e-17	no		no
rs55775495	C	T	0.351588	0.334	3.92e-11	0.08735	FALSE	FALSE	0.00135195	32248	3.54265e-06	815178	TRUE	7.88934e-10	yes	Schizophrenia/Bipolar disorder	yes
rs61781034	T	C	0.0452776	0.0435	1.65e-09	0.2629	FALSE	FALSE	0.00112181	32367	1.59444e-06	790117	TRUE	1.30589e-08	no		no
rs61782381	C	T	0.0538142	0.055	3.48e-08	0.5201	FALSE	FALSE	0.000947816	32064	5.22148e-07	791509	TRUE	1.29872e-07	no		no
rs7297175	T	C	0.434353	0.419	1.41e-12	0.02033	FALSE	FALSE	0.00154651	32393	6.65963e-06	815178	TRUE	8.63641e-11	yes	Anorexia nervosa, Educational attainment	no
rs74677340	C	T	0.0465403	0.042	1.31e-09	0.313	FALSE	FALSE	0.00113147	32488	1.28758e-06	790988	TRUE	9.26388e-09	no		no
rs76928645	T	C	0.100978	0.103	9.9e-14	0.01588	FALSE	FALSE	0.00172705	32017	7.13151e-06	809634	TRUE	8.58198e-12	no		no
rs8756	C	A	0.488134	0.479	4.16e-11	0.02744	FALSE	FALSE	0.00133834	32488	5.96435e-06	815178	TRUE	1.56734e-09	no		no
rs9388490	T	C	0.438014	0.44	4.14e-11	0.5818	FALSE	FALSE	0.00134851	32249	3.6797e-07	815178	TRUE	1.97025e-10	yes	Nervous feelings, Neuroticism sum score, Nervous feelings (NERV-FEEL), Educational attainment	no
rs9521192	T	C	0.468607	0.465	1.13e-08	0.2662	FALSE	FALSE	0.00103808	31376	1.53479e-06	815178	TRUE	7.17769e-08	no		no
rs9942	A	G	0.149995	0.16	1.04e-14	0.3756	FALSE	FALSE	0.0018606	32091	9.51371e-07	814112	TRUE	1.24236e-13	no		yes
TCSA Causing Suicide Attempt (MULT), 18 SNPs
SNP	Effect Allele	Other Allele	eaf.exposure	eaf.outcome	pval.exposure	pval.outcome	palindromic	ambiguous	rsq.exposure	effective_n.exposure	rsq.outcome	effective_n.outcome	steiger_dir	steiger_pval	Manually Identified Potentially Invalid IVs	Other Associaions	Invalid IVs Identified by MR-cML MA-AIC
rs117642368	C	G	0.103353	0.087205	2.21e-08	0.014856	TRUE	FALSE	0.000967357	32331	9.96083e-06	595627	TRUE	9.80839e-07	yes	Sensitivity/hurt feelings, Nap during day	yes
rs178796	A	G	0.476844	0.53289	4.64e-08	0.44011	FALSE	FALSE	0.000920582	32411	9.58683e-07	621697	TRUE	2.53858e-07	no		no
rs1979239	T	G	0.31932	0.33811	1.09e-09	0.12441	FALSE	FALSE	0.00114563	32397	3.79764e-06	621697	TRUE	2.15008e-08	yes	Schizophrenia/Bipolar disorder	yes
rs2764264	C	T	0.305574	0.39324	1.53e-09	0.67345	FALSE	FALSE	0.00113845	32025	2.96871e-07	598229	TRUE	7.05196e-09	yes	Education - Qualifications	no
rs3131382	T	C	0.0869244	0.06038	1.61e-08	0.99288	FALSE	FALSE	0.000981373	32488	1.34818e-10	590869	TRUE	3.86525e-08	no		no
rs34316881	T	C	0.0783492	0.1088	1.42e-08	0.086842	FALSE	FALSE	0.00101308	31717	4.893e-06	599239	TRUE	2.71978e-07	yes	Alcohol intake frequency, Drinks per week, Drinks per day	yes
rs3755019	A	T	0.444088	0.42286	7.61e-09	0.94126	TRUE	TRUE	0.00104933	31773	8.7331e-09	621697	TRUE	1.93782e-08	n/a		n/a
rs4273712	G	A	0.266221	0.2453	1.28e-18	0.12963	FALSE	FALSE	0.00238229	32488	3.7847e-06	606902	TRUE	1.78209e-16	no		no
rs55775495	C	T	0.351588	0.34705	3.92e-11	0.082899	FALSE	FALSE	0.00135195	32248	4.83705e-06	621697	TRUE	1.39952e-09	yes	Schizophrenia/Bipolar disorder	yes
rs61781034	T	C	0.0452776	0.036678	1.65e-09	0.45749	FALSE	FALSE	0.00112181	32367	9.49002e-07	581714	TRUE	1.22536e-08	no		no
rs61782381	C	T	0.0538142	0.04728	3.48e-08	0.65728	FALSE	FALSE	0.000947816	32064	3.38389e-07	581714	TRUE	1.38738e-07	no		no
rs7297175	T	C	0.434353	0.40366	1.41e-12	0.17404	FALSE	FALSE	0.00154651	32393	2.9722e-06	621697	TRUE	4.0803e-11	yes	Anorexia nervosa, Educational attainment	no
rs74677340	C	T	0.0465403	0.03485	1.31e-09	0.61267	FALSE	FALSE	0.00113147	32488	4.39632e-07	583034	TRUE	7.18961e-09	no		no
rs76928645	T	C	0.100978	0.089243	9.9e-14	0.07193	FALSE	FALSE	0.00172705	32017	5.42479e-06	596947	TRUE	7.79983e-12	no		no
rs8756	C	A	0.488134	0.45903	4.16e-11	0.0012146	FALSE	FALSE	0.00133834	32488	1.72482e-05	606902	TRUE	1.21552e-08	no		yes
rs9388490	T	C	0.438014	0.42562	4.14e-11	0.66836	FALSE	FALSE	0.00134851	32249	3.02399e-07	606902	TRUE	2.41352e-10	yes	Nervous feelings, Neuroticism sum score, Nervous feelings (NERV-FEEL), Educational attainment	no
rs9521192	T	C	0.468607	0.44317	1.13e-08	0.27354	FALSE	FALSE	0.00103808	31376	1.92842e-06	621697	TRUE	9.82248e-08	no		no
rs9942	A	G	0.149995	0.15929	1.04e-14	0.13503	FALSE	FALSE	0.0018606	32091	3.59322e-06	621697	TRUE	5.66433e-13	no		yes
Suicide Attempt (EUR) Causing TCSA, 4 SNPs
SNP	Effect Allele	Other Allele	eaf.exposure	eaf.outcome	pval.exposure	pval.outcome	palindromic	ambiguous	rsq.exposure	effective_n.exposure	rsq.outcome	effective_n.outcome	steiger_dir	steiger_pval	Manually Identified Potentially Invalid IVs	Other Associaions	Invalid IVs Identified by MR-cML MA-AIC
rs2284000	C	G	0.715	0.717509	1.98e-08	0.264713	TRUE	FALSE	3.9156e-05	812886	3.86867e-05	32155	TRUE	0.994722	no		no
rs2503185	A	G	0.533	0.529223	3.42e-08	0.63588	FALSE	FALSE	3.69481e-05	815178	7.06715e-06	31722	TRUE	0.550102	yes	Ever smoker	no
rs35869525	T	C	0.0972	0.114718	2.18e-08	0.0668906	FALSE	FALSE	3.90395e-05	803626	0.000103402	32471	FALSE	0.488542	yes	Schizophrenia/Bipolar disorder, Depression	no
rs850261	A	G	0.433	0.428373	1.37e-08	0.942403	FALSE	FALSE	4.00044e-05	815178	1.61312e-07	32362	TRUE	0.296028	no		no
Suicide Attempt (MULT) Causing TCSA, 8 SNPs
SNP	Effect Allele	Other Allele	eaf.exposure	eaf.outcome	pval.exposure	pval.outcome	palindromic	ambiguous	rsq.exposure	effective_n.exposure	rsq.outcome	effective_n.outcome	steiger_dir	steiger_pval	Manually Identified Potentially Invalid IVs	Other Associaions	Invalid IVs Identified by MR-cML MA-AIC
rs17485141	T	C	0.26467	0.308628	9.66e-08	0.371056	FALSE	FALSE	4.57443e-05	621697	2.47619e-05	32314	TRUE	0.75409	no		no
rs17514846	A	C	0.49909	0.464765	9.9e-08	0.773544	FALSE	FALSE	4.71844e-05	601760	2.61894e-06	31616	TRUE	0.362816	yes	Schizophrenia/Bipolar disorder, Sensitivity / hurt feelings (HURT),	no
rs3791129	A	G	0.62837	0.744222	2e-08	0.00591585	FALSE	FALSE	5.28545e-05	595937	0.000241461	31369	FALSE	0.153415	yes	Educational attainment, Alcohol intake versus 10 years previously	yes
rs62404522	T	C	0.86566	0.864862	1.02e-09	0.968858	FALSE	FALSE	5.99648e-05	621697	4.71858e-08	32304	TRUE	0.187205	no		no
rs62474683	A	G	0.58543	0.496595	3.54e-11	0.970442	FALSE	FALSE	7.05333e-05	621697	4.25028e-08	32306	TRUE	0.151114	yes	Current tobacco smoking	no
rs7131627	A	G	0.52152	0.605774	6.56e-11	0.126287	FALSE	FALSE	7.02646e-05	606902	7.22952e-05	32333	FALSE	0.98319	yes	Sensitivity / hurt feelings, Worry too long after embarrassment, Frequency of tiredness / lethargy in last 2 weeks, Neuroticism, Drinks per week, Sleep duration, Depression	no
rs7649709	A	C	0.24729	0.227068	2.16e-07	0.112797	FALSE	FALSE	4.33976e-05	619405	7.73995e-05	32488	FALSE	0.697798	no		yes
rs9525171	C	G	0.45608	0.417155	1.45e-07	0.758429	TRUE	TRUE	4.44728e-05	621697	2.93328e-06	32247	TRUE	0.385532	n/a		n/a
ACT Causing Suicide Attempt (EUR), 16 SNPs
SNP	Effect Allele	Other Allele	eaf.exposure	eaf.outcome	pval.exposure	pval.outcome	palindromic	ambiguous	rsq.exposure	effective_n.exposure	rsq.outcome	effective_n.outcome	steiger_dir	steiger_pval	Manually Identified Potentially Invalid IVs	Other Associaions	Invalid IVs Identified by MR-cML MA-AIC
rs11692435	A	G	0.0747463	0.0835	7.44e-11	0.928	FALSE	FALSE	0.00135555	31239	9.45428e-09	804123	TRUE	1.88671e-10	yes	Drinks per week	no
rs117124984	G	C	0.212062	0.216	7.34e-11	0.6513	TRUE	FALSE	0.00133234	31802	2.45486e-07	812686	TRUE	2.94869e-10	yes	Average total household income before tax, Alcohol intake frequency, Neuroticism	no
rs12979428	A	G	0.380829	0.367	1.96e-15	0.5994	FALSE	FALSE	0.00194622	32361	3.42259e-07	815178	TRUE	1.53453e-14	no		no
rs13107325	T	C	0.0709954	0.0741	4.03e-08	0.05312	FALSE	FALSE	0.000926845	32488	4.67106e-06	799990	TRUE	5.76877e-07	yes	Schizophrenia, Alcohol intake frequency, Educational attainment	yes
rs1378358	T	C	0.212209	0.206	3.59e-08	0.7137	FALSE	FALSE	0.0009342	32468	1.67214e-07	815178	TRUE	9.81617e-08	yes	Educational attainment, Average total household income before tax, Neuroticism	no
rs142256392	T	C	0.0182194	0.0175	4.87e-08	0.5049	FALSE	FALSE	0.000916925	32438	5.83211e-07	762176	TRUE	1.90936e-07	no		no
rs2523545	G	A	0.38625	0.361	1.16e-09	0.6877	FALSE	FALSE	0.00113858	32488	2.16676e-07	754170	TRUE	4.23106e-09	no		no
rs35445561	T	C	0.288707	0.279	7.19e-11	0.028	FALSE	FALSE	0.00130553	32488	5.97538e-06	815178	TRUE	2.56872e-09	no		yes
rs56397913	T	C	0.0628032	0.0727	8.05e-10	0.5893	FALSE	FALSE	0.00118785	31742	3.64618e-07	796620	TRUE	3.254e-09	yes	Drinks per week	no
rs61976802	A	G	0.127803	0.131	2.48e-10	0.9607	FALSE	FALSE	0.00123553	32374	2.84496e-09	810342	TRUE	5.84028e-10	no		no
rs6658111	G	T	0.364525	0.358	1.12e-09	0.3976	FALSE	FALSE	0.00115009	32231	9.01996e-07	811566	TRUE	6.40577e-09	no		no
rs694611	G	C	0.496502	0.486	2.1e-17	0.08483	TRUE	TRUE	0.00222553	32304	3.63998e-06	815178	TRUE	1.40133e-15	n/a		n/a
rs74030863	A	T	0.0202696	0.0206	2e-08	0.7233	TRUE	FALSE	0.000968676	32487	1.6388e-07	762176	TRUE	5.82898e-08	no		no
rs77690628	A	T	0.0789384	0.0741	4.5e-12	0.3769	TRUE	FALSE	0.00148109	32291	9.70473e-07	800109	TRUE	3.85221e-11	no		no
rs78783493	T	C	0.0904334	0.0872	2.66e-12	0.592	FALSE	FALSE	0.00150365	32488	3.57358e-07	798978	TRUE	1.48933e-11	no		no
rs9521170	G	A	0.171768	0.175	3.44e-08	0.8403	FALSE	FALSE	0.000959738	31688	4.81327e-08	814339	TRUE	7.71666e-08	no		no
ACT Causing Suicide Attempt (MULT), 16 SNPs
SNP	Effect Allele	Other Allele	eaf.exposure	eaf.outcome	pval.exposure	pval.outcome	palindromic	ambiguous	rsq.exposure	effective_n.exposure	rsq.outcome	effective_n.outcome	steiger_dir	steiger_pval	Manually Identified Potentially Invalid IVs	Other Associaions	Invalid IVs Identified by MR-cML MA-AIC
rs10490657	T	C	0.339864	0.37447	6.91e-09	0.69055	FALSE	FALSE	0.00104419	32107	2.54929e-07	621697	TRUE	2.70269e-08	no		no
rs11692435	A	G	0.0747463	0.072642	7.44e-11	0.97579	FALSE	FALSE	0.00135555	31239	1.55012e-09	593999	TRUE	2.31953e-10	yes	Drinks per week	no
rs117124984	G	C	0.212062	0.19017	7.34e-11	0.33888	TRUE	FALSE	0.00133234	31802	1.52971e-06	597919	TRUE	8.76326e-10	yes	Average total household income before tax, Alcohol intake frequency, Neuroticism	no
rs12979428	A	G	0.380829	0.35932	1.96e-15	0.59436	FALSE	FALSE	0.00194622	32361	4.56153e-07	621697	TRUE	2.46849e-14	no		no
rs13107325	T	C	0.0709954	0.064814	4.03e-08	0.12367	FALSE	FALSE	0.000926845	32488	3.99036e-06	593999	TRUE	5.91281e-07	yes	Schizophrenia, Alcohol intake frequency, Educational attainment	yes
rs1378358	T	C	0.212209	0.17664	3.59e-08	0.27953	FALSE	FALSE	0.0009342	32468	1.95165e-06	599239	TRUE	3.0507e-07	yes	Educational attainment, Average total household income before tax, Neuroticism	no
rs2523545	G	A	0.38625	0.334	1.16e-09	0.4468	FALSE	FALSE	0.00113858	32488	1.04652e-06	553026	TRUE	9.83141e-09	no		no
rs35445561	T	C	0.288707	0.25037	7.19e-11	0.11303	FALSE	FALSE	0.00130553	32488	4.03953e-06	621697	TRUE	1.99545e-09	no		yes
rs56397913	T	C	0.0628032	0.066393	8.05e-10	0.51314	FALSE	FALSE	0.00118785	31742	7.24343e-07	590387	TRUE	5.34306e-09	yes	Drinks per week	no
rs61976802	A	G	0.127803	0.12849	2.48e-10	0.51694	FALSE	FALSE	0.00123553	32374	6.78037e-07	619405	TRUE	1.7094e-09	no		no
rs6658111	G	T	0.364525	0.31785	1.12e-09	0.063342	FALSE	FALSE	0.00115009	32231	5.57759e-06	618085	TRUE	3.30824e-08	no		yes
rs694611	G	C	0.496502	0.449	2.1e-17	0.50089	TRUE	TRUE	0.00222553	32304	7.46502e-07	606902	TRUE	4.80088e-16	n/a		n/a
rs74030863	A	T	0.0202696	0.036144	2e-08	0.90496	TRUE	FALSE	0.000968676	32487	2.60994e-08	546237	TRUE	5.85203e-08	no		no
rs77690628	A	T	0.0789384	0.062697	4.5e-12	0.48525	TRUE	FALSE	0.00148109	32291	8.2483e-07	590468	TRUE	4.76614e-11	no		no
rs78783493	T	C	0.0904334	0.074964	2.66e-12	0.67244	FALSE	FALSE	0.00150365	32488	3.04609e-07	586856	TRUE	1.94851e-11	no		no
rs9521170	G	A	0.171768	0.15939	3.44e-08	0.96402	FALSE	FALSE	0.000959738	31688	3.27314e-09	621697	TRUE	7.83536e-08	no		no
Suicide Attempt (EUR) Causing ACT, 4 SNPs
SNP	Effect Allele	Other Allele	eaf.exposure	eaf.outcome	pval.exposure	pval.outcome	palindromic	ambiguous	rsq.exposure	effective_n.exposure	rsq.outcome	effective_n.outcome	steiger_dir	steiger_pval	Manually Identified Potentially Invalid IVs	Other Associaions	Invalid IVs Identified by MR-cML MA-AIC
rs2284000	C	G	0.715	0.717509	1.98e-08	0.224671	TRUE	FALSE	3.9156e-05	812886	4.58499e-05	32155	FALSE	0.928001	no		no
rs2503185	A	G	0.533	0.529223	3.42e-08	0.435678	FALSE	FALSE	3.69481e-05	815178	1.9156e-05	31722	TRUE	0.766196	yes	Ever smoker	no
rs35869525	T	C	0.0972	0.114718	2.18e-08	0.00195121	FALSE	FALSE	3.90395e-05	803626	0.000295421	32471	FALSE	0.0532566	yes	Schizophrenia/Bipolar disorder, Depression	yes
rs850261	A	G	0.433	0.428373	1.37e-08	0.999155	FALSE	FALSE	4.00044e-05	815178	3.47153e-11	32362	TRUE	0.264933	no		no
Suicide Attempt (MULT) Causing ACT, 8 SNPs
SNP	Effect Allele	Other Allele	eaf.exposure	eaf.outcome	pval.exposure	pval.outcome	palindromic	ambiguous	rsq.exposure	effective_n.exposure	rsq.outcome	effective_n.outcome	steiger_dir	steiger_pval	Manually Identified Potentially Invalid IVs	Other Associaions	Invalid IVs Identified by MR-cML MA-AIC
rs17485141	T	C	0.26467	0.308628	9.66e-08	0.250741	FALSE	FALSE	4.57443e-05	621697	4.08243e-05	32314	TRUE	0.947728	no		no
rs17514846	A	C	0.49909	0.464765	9.9e-08	0.258362	FALSE	FALSE	4.71844e-05	601760	4.04081e-05	31616	TRUE	0.929242	yes	Schizophrenia/Bipolar disorder	no
rs3791129	A	G	0.62837	0.744222	2e-08	0.494861	FALSE	FALSE	5.28545e-05	595937	1.48542e-05	31369	TRUE	0.555401	yes	Alcohol intake versus 10 years previously, Educational attainment	yes
rs62404522	T	C	0.86566	0.864862	1.02e-09	0.933247	FALSE	FALSE	5.99648e-05	621697	2.17191e-07	32304	TRUE	0.202205	no		no
rs62474683	A	G	0.58543	0.496595	3.54e-11	0.582917	FALSE	FALSE	7.05333e-05	621697	9.33442e-06	32306	TRUE	0.349094	yes	Current tobacco smoking	no
rs7131627	A	G	0.52152	0.605774	6.56e-11	0.478114	FALSE	FALSE	7.02646e-05	606902	1.55626e-05	32333	TRUE	0.436881	yes	Neuroticism, Drinks per week, Depression	no
rs7649709	A	C	0.24729	0.227068	2.16e-07	0.185844	FALSE	FALSE	4.33976e-05	619405	5.38749e-05	32488	FALSE	0.89485	no		yes
rs9525171	C	G	0.45608	0.417155	1.45e-07	0.679558	TRUE	TRUE	4.44728e-05	621697	5.29144e-06	32247	TRUE	0.444352	n/a		n/a

## Sheet: S3
Table S3 - All SNPs with significant associations with phenotypes that may confound associations between brain structure and suicide attempt. Sample size (N), Effect Allele (EA), Non-Effect Allele (NEA).
SNP	atlas ID	PMID	Year	Domain	Trait	P-value	N	EA	NEA
rs11692435	4069	BioRxiv: https://doi.org/10.1101/261081	2018	Psychiatric	Drinks per week	1.807e-10	414343	A	G
rs56397913	4069	BioRxiv: https://doi.org/10.1101/261081	2018	Psychiatric	Drinks per week	1.557e-08	414343	T	C
rs13107325	11	25056061	2014	Psychiatric	Schizophrenia	1.536e-12	82315	T	C
rs13107325	13	24280982	2014	Psychiatric	Schizophrenia vs Bipolar disorder	1.536e-12	16381	T	C
rs13107325	3228	31427789	2019	Psychiatric	Sleep duration	1.889e-11	384225	C	T
rs13107325	3261	31427789	2019	Psychiatric	Alcohol intake frequency	6.591e-14	386082	C	T
rs13107325	3264	31427789	2019	Psychiatric	Average weekly beer plus cider intake	2.427e-08	274556	C	T
rs13107325	3718	31427789	2019	Psychiatric	Amount of alcohol drunk on a typical drinking day	8.35e-11	116163	C	T
rs13107325	3719	31427789	2019	Psychiatric	Ever had known person concerned about, or recommended reduction of alcohol consumption	2.101e-08	126613	C	T
rs13107325	3725	31427789	2019	Psychiatric	Frequency of drinking alcohol	4.905e-09	126656	C	T
rs13107325	3726	31427789	2019	Psychiatric	Frequency of consuming six or more units of alcohol	1.037e-09	116394	C	T
rs13107325	3793	30804565	2019	Psychiatric	Sleep duration	4.473e-11	384317	C	T
rs13107325	3982	29483656	2018	Psychiatric	Schizophrenia	1.19e-16	105318	T	C
rs13107325	4038	29906448	2018	Psychiatric	Schizophrenia	5.029e-09	87491	T	C
rs13107325	4040	29906448	2018	Psychiatric	Schizophrenia/Bipolar disorder	1.694e-09	107620	T	C
rs13107325	4066	30038396	2018	Environment	Educational attainment	4.45e-08	766345	C	T
rs13107325	4069	BioRxiv: https://doi.org/10.1101/261081	2018	Psychiatric	Drinks per week	1.203e-24	414343	C	T
rs13107325	4272	30846698	2019	Psychiatric	Sleep duration	2e-12	446118	C	T
rs13107325	4274	30846698	2019	Psychiatric	Short sleep	2.5e-13	411934	T	C
rs13107325	4317	30643251	2019	Psychiatric	Drinks per day	1.23e-20	537349	C	T
rs117124984	55	27089181	2016	Psychiatric	Neuroticism	1.665e-09	170911	G	C
rs117124984	3195	31427789	2019	Environment	Average total household income before tax	1.81e-12	332594	C	G
rs117124984	3228	31427789	2019	Psychiatric	Sleep duration	2.675e-08	384225	C	G
rs117124984	3229	31427789	2019	Psychiatric	Getting up in morning	4.123e-08	385494	G	C
rs117124984	3231	31427789	2019	Psychiatric	Nap during day	5.156e-37	386124	C	G
rs117124984	3234	31427789	2019	Psychiatric	Daytime dozing / sleeping (narcolepsy)	1.591e-10	384879	C	G
rs117124984	3261	31427789	2019	Psychiatric	Alcohol intake frequency	1.603e-08	386082	C	G
rs117124984	3263	31427789	2019	Psychiatric	Average weekly champagne plus white wine intake	2.404e-12	273869	C	G
rs117124984	3284	31427789	2019	Psychiatric	Mood swings	2.675e-16	377179	G	C
rs117124984	3285	31427789	2019	Psychiatric	Miserableness	5.843e-11	379907	G	C
rs117124984	3286	31427789	2019	Psychiatric	Irritability	1.226e-11	369232	G	C
rs117124984	3287	31427789	2019	Psychiatric	Sensitivity / hurt feelings	1.414e-26	375272	G	C
rs117124984	3288	31427789	2019	Psychiatric	Fed-up feelings	2.317e-15	378357	G	C
rs117124984	3289	31427789	2019	Psychiatric	Nervous feelings	3.055e-14	376368	G	C
rs117124984	3299	31427789	2019	Psychiatric	Frequency of tenseness / restlessness in last 2 weeks	3.184e-12	371869	G	C
rs117124984	3417	31427789	2019	Psychiatric	Neuroticism score	3.1e-21	312740	G	C
rs117124984	3726	31427789	2019	Psychiatric	Frequency of consuming six or more units of alcohol	3.85e-10	116394	C	G
rs117124984	3792	30804565	2019	Psychiatric	Daytime napping	2.763e-13	386577	C	G
rs117124984	3795	29942085	2018	Psychiatric	Neuroticism	4.457e-27	390278	NA	NA
rs117124984	3797	29942085	2018	Psychiatric	Depressive affect subcluster	2.402e-19	357957	G	C
rs117124984	3798	29942085	2018	Psychiatric	Worry subcluster	4.087e-12	348219	G	C
rs117124984	3990	29500382	2018	Psychiatric	Neuroticism sum score	9.384e-28	380506	G	C
rs117124984	3991	29500382	2018	Psychiatric	Mood swings (MOOD)	7.15e-17	265382	G	C
rs117124984	3992	29500382	2018	Psychiatric	Miserableness (MIS)	2.069e-10	267050	G	C
rs117124984	3993	29500382	2018	Psychiatric	Irritability (IRR)	2.517e-11	260369	G	C
rs117124984	3994	29500382	2018	Psychiatric	Sensitivity / hurt feelings (HURT)	9.156e-26	264144	G	C
rs117124984	3995	29500382	2018	Psychiatric	Fed-up feelings (FED_UP)	2.656e-15	266208	G	C
rs117124984	3996	29500382	2018	Psychiatric	Nervous feelings (NERV-FEEL)	3.435e-14	264858	G	C
rs117124984	4002	29500382	2018	Psychiatric	Guilty feelings (GUILT)	4.972e-08	265139	G	C
rs117124984	4066	30038396	2018	Environment	Educational attainment	1.5e-16	766345	C	G
rs117124984	4069	BioRxiv: https://doi.org/10.1101/261081	2018	Psychiatric	Drinks per week	1.774e-23	414343	C	G
rs117124984	4087	29255261	2018	Psychiatric	Neuroticism	3.28852e-23	329821	G	C
rs117124984	4269	30867560	2019	Psychiatric	Neuroticism general factor	6.16595e-20	270059	G	C
rs117124984	4272	30846698	2019	Psychiatric	Sleep duration	6.2e-09	446118	C	G
rs117124984	4273	30846698	2019	Psychiatric	Long sleep	1.7e-11	339926	C	G
rs117124984	4317	30643251	2019	Psychiatric	Drinks per day	7.6e-17	537349	C	G
rs117124984	4321	30643256	2019	Psychiatric	Neuroticism (univariate)	2.98788e-21	523783	G	C
rs117124984	4337	30531941	2018	Psychiatric	Sleep durataion	7e-09	91105	C	G
rs117124984	4338	30531941	2018	Psychiatric	Sleep durataion (conditioning sex and BMI)	8.7e-09	91105	C	G
rs1378358	53	27225129	2016	Environment	Educational attainment	4.295e-08	328917	C	T
rs1378358	3195	31427789	2019	Environment	Average total household income before tax	2.313e-13	332594	C	T
rs1378358	3229	31427789	2019	Psychiatric	Getting up in morning	3.095e-08	385494	T	C
rs1378358	3231	31427789	2019	Psychiatric	Nap during day	1.793e-34	386124	C	T
rs1378358	3234	31427789	2019	Psychiatric	Daytime dozing / sleeping (narcolepsy)	3.361e-08	384879	C	T
rs1378358	3263	31427789	2019	Psychiatric	Average weekly champagne plus white wine intake	1.821e-11	273869	C	T
rs1378358	3284	31427789	2019	Psychiatric	Mood swings	1.555e-17	377179	T	C
rs1378358	3285	31427789	2019	Psychiatric	Miserableness	5.653e-12	379907	T	C
rs1378358	3286	31427789	2019	Psychiatric	Irritability	2.682e-11	369232	T	C
rs1378358	3287	31427789	2019	Psychiatric	Sensitivity / hurt feelings	6.801e-24	375272	T	C
rs1378358	3288	31427789	2019	Psychiatric	Fed-up feelings	3.085e-13	378357	T	C
rs1378358	3289	31427789	2019	Psychiatric	Nervous feelings	7.367e-13	376368	T	C
rs1378358	3290	31427789	2019	Psychiatric	Worrier / anxious feelings	1.609e-08	376411	T	C
rs1378358	3299	31427789	2019	Psychiatric	Frequency of tenseness / restlessness in last 2 weeks	1.405e-11	371869	T	C
rs1378358	3417	31427789	2019	Psychiatric	Neuroticism score	1.412e-21	312740	T	C
rs1378358	3726	31427789	2019	Psychiatric	Frequency of consuming six or more units of alcohol	1.174e-10	116394	C	T
rs1378358	3792	30804565	2019	Psychiatric	Daytime napping	1.222e-11	386577	C	T
rs1378358	3795	29942085	2018	Psychiatric	Neuroticism	1.206e-26	390278	NA	NA
rs1378358	3797	29942085	2018	Psychiatric	Depressive affect subcluster	8.336e-20	357957	T	C
rs1378358	3798	29942085	2018	Psychiatric	Worry subcluster	4.728e-12	348219	T	C
rs1378358	3990	29500382	2018	Psychiatric	Neuroticism sum score	1.715e-27	380506	T	C
rs1378358	3991	29500382	2018	Psychiatric	Mood swings (MOOD)	6.48e-18	265382	T	C
rs1378358	3992	29500382	2018	Psychiatric	Miserableness (MIS)	2.283e-11	267050	T	C
rs1378358	3993	29500382	2018	Psychiatric	Irritability (IRR)	3.15e-11	260369	T	C
rs1378358	3994	29500382	2018	Psychiatric	Sensitivity / hurt feelings (HURT)	1.61e-23	264144	T	C
rs1378358	3995	29500382	2018	Psychiatric	Fed-up feelings (FED_UP)	4.676e-13	266208	T	C
rs1378358	3996	29500382	2018	Psychiatric	Nervous feelings (NERV-FEEL)	1.016e-12	264858	T	C
rs1378358	3997	29500382	2018	Psychiatric	Worrier / anxious feelings (WORRY)	1.926e-08	264646	T	C
rs1378358	4066	30038396	2018	Environment	Educational attainment	4.28e-15	766345	C	T
rs1378358	4069	BioRxiv: https://doi.org/10.1101/261081	2018	Psychiatric	Drinks per week	1.417e-22	414343	C	T
rs1378358	4087	29255261	2018	Psychiatric	Neuroticism	8.79023e-21	329821	T	C
rs1378358	4269	30867560	2019	Psychiatric	Neuroticism general factor	9.18333e-19	270059	T	C
rs1378358	4272	30846698	2019	Psychiatric	Sleep duration	1.5e-08	446118	C	T
rs1378358	4273	30846698	2019	Psychiatric	Long sleep	6.5e-09	339926	C	T
rs1378358	4317	30643251	2019	Psychiatric	Drinks per day	3.18e-15	537349	C	T
rs1378358	4321	30643256	2019	Psychiatric	Neuroticism (univariate)	8.71478e-18	523783	T	C
rs1378358	4325	30643256	2019	Psychiatric	Neuroticism (MA GWAMA)	1.29968e-17	523783	T	C
rs117642368	3231	31427789	2019	Psychiatric	Nap during day	2.73e-13	386124	G	C
rs117642368	3287	31427789	2019	Psychiatric	Sensitivity / hurt feelings	3.377e-08	375272	C	G
rs1979239	3982	29483656	2018	Psychiatric	Schizophrenia	6.26e-10	105318	T	G
rs1979239	4040	29906448	2018	Psychiatric	Schizophrenia/Bipolar disorder	1.452e-08	107620	T	G
rs2764264	3409	31427789	2019	Environment	Education - Qualifications	1.434e-08	318526	T	C
rs34316881	3261	31427789	2019	Psychiatric	Alcohol intake frequency	5.692e-09	386082	C	T
rs34316881	4069	BioRxiv: https://doi.org/10.1101/261081	2018	Psychiatric	Drinks per week	7.638e-15	414343	C	T
rs34316881	4317	30643251	2019	Psychiatric	Drinks per day	1.46e-10	537349	C	T
rs55775495	11	25056061	2014	Psychiatric	Schizophrenia	2.146e-09	82315	C	T
rs55775495	13	24280982	2014	Psychiatric	Schizophrenia vs Bipolar disorder	2.146e-09	16381	C	T
rs55775495	3982	29483656	2018	Psychiatric	Schizophrenia	2.76e-11	105318	C	T
rs55775495	4038	29906448	2018	Psychiatric	Schizophrenia	3.296e-08	87491	C	T
rs55775495	4040	29906448	2018	Psychiatric	Schizophrenia/Bipolar disorder	5.364e-10	107620	C	T
rs7297175	17	28494655	2017	Psychiatric	Anorexia nervosa	3.765e-08	14477	T	C
rs7297175	53	27225129	2016	Environment	Educational attainment	1.465e-08	328917	T	C
rs7297175	4066	30038396	2018	Environment	Educational attainment	2.49e-19	766345	T	C
rs9388490	3289	31427789	2019	Psychiatric	Nervous feelings	3.233e-08	376368	C	T
rs9388490	3990	29500382	2018	Psychiatric	Neuroticism sum score	4.488e-08	380506	C	T
rs9388490	3996	29500382	2018	Psychiatric	Nervous feelings (NERV-FEEL)	3.118e-09	264858	C	T
rs9388490	4066	30038396	2018	Environment	Educational attainment	1.43e-08	766345	T	C
rs2503185	4070	BioRxiv: https://doi.org/10.1101/261081	2018	Psychiatric	Ever smoker	9.742e-11	518633	A	G
rs2503185	4314	30643251	2019	Psychiatric	Ever smoked regulary	6.36e-13	262990	A	G
rs35869525	10	23974872	2013	Psychiatric	Schizophrenia	3.065e-09	32143	C	T
rs35869525	11	25056061	2014	Psychiatric	Schizophrenia	1.071e-24	82315	C	T
rs35869525	13	24280982	2014	Psychiatric	Schizophrenia vs Bipolar disorder	1.071e-24	16381	C	T
rs35869525	3982	29483656	2018	Psychiatric	Schizophrenia	6.75e-38	105318	C	T
rs35869525	4011	29662059	2018	Psychiatric	Broad depression	1.22208e-08	322580	C	T
rs35869525	4038	29906448	2018	Psychiatric	Schizophrenia	2.569e-20	87491	C	T
rs35869525	4040	29906448	2018	Psychiatric	Schizophrenia/Bipolar disorder	1.587e-20	107620	C	T
rs35869525	4293	30718901	2019	Psychiatric	Depression	3.989e-13	500199	C	T
rs3791129	3268	31427789	2019	Psychiatric	Alcohol intake versus 10 years previously	4.211e-08	357907	A	G
rs3791129	4066	30038396	2018	Environment	Educational attainment	1.99e-09	766345	A	G
rs62474683	3235	31427789	2019	Psychiatric	Current tobacco smoking	1.412e-09	386150	A	G
rs7131627	3287	31427789	2019	Psychiatric	Sensitivity / hurt feelings	2.579e-08	375272	G	A
rs7131627	3292	31427789	2019	Psychiatric	Worry too long after embarrassment	3.674e-09	370660	G	A
rs7131627	3300	31427789	2019	Psychiatric	Frequency of tiredness / lethargy in last 2 weeks	2.129e-09	375053	G	A
rs7131627	3417	31427789	2019	Psychiatric	Neuroticism score	1.006e-09	312740	G	A
rs7131627	3795	29942085	2018	Psychiatric	Neuroticism	2.887e-12	390278	NA	NA
rs7131627	3990	29500382	2018	Psychiatric	Neuroticism sum score	1.8e-12	380506	G	A
rs7131627	3999	29500382	2018	Psychiatric	Worry too long after embarrassment (WORR-EMB)	5.832e-09	261094	G	A
rs7131627	4069	BioRxiv: https://doi.org/10.1101/261081	2018	Psychiatric	Drinks per week	1.812e-08	414343	G	A
rs7131627	4087	29255261	2018	Psychiatric	Neuroticism	3.48337e-11	329821	G	A
rs7131627	4272	30846698	2019	Psychiatric	Sleep duration	1.2e-08	446118	G	A
rs7131627	4293	30718901	2019	Psychiatric	Depression	4.505e-08	500199	G	A
rs7131627	4317	30643251	2019	Psychiatric	Drinks per day	1.86e-08	537349	G	A
rs7131627	4321	30643256	2019	Psychiatric	Neuroticism (univariate)	9.22781e-14	523783	G	A
rs7131627	4322	30643256	2019	Psychiatric	Depressive symptoms (univariate)	8.96009e-09	1067913	G	A
rs7131627	4325	30643256	2019	Psychiatric	Neuroticism (MA GWAMA)	3.67887e-12	523783	G	A
rs7131627	4326	30643256	2019	Psychiatric	Depressive symptoms (MA GWAMA)	2.59475e-08	1067913	A	G
rs7131627	4327	30643256	2019	Psychiatric	Well-being spectrum	7.62342e-15	2311184	A	G
rs17514846	11	25056061	2014	Psychiatric	Schizophrenia	1.213e-10	82315	C	A
rs17514846	13	24280982	2014	Psychiatric	Schizophrenia vs Bipolar disorder	1.213e-10	16381	C	A
rs17514846	3287	31427789	2019	Psychiatric	Sensitivity / hurt feelings	1.123e-08	375272	C	A
rs17514846	3628	31427789	2019	Environment	Illnesses of father: Heart disease	4.816e-09	355137	A	C
rs17514846	3644	31427789	2019	Environment	Illnesses of mother: High blood pressure	8.88e-15	367939	A	C
rs17514846	3982	29483656	2018	Psychiatric	Schizophrenia	2.55e-12	105318	C	A
rs17514846	3994	29500382	2018	Psychiatric	Sensitivity / hurt feelings (HURT)	2.088e-08	264144	C	A
rs17514846	4038	29906448	2018	Psychiatric	Schizophrenia	1.244e-10	87491	C	A
rs17514846	4040	29906448	2018	Psychiatric	Schizophrenia/Bipolar disorder	1.969e-12	107620	C	A

## Sheet: S4
Table S4 - MR-PRESSO Global tests of heterogeniety and outlier-corrected causal effects for two-sample MR analyses using conservative sets of genetic IVs. MR-PRESSO could not be applied to MR analyses with less than 3 genetic IVs.
Causal Hypothesis	Global Test Statistic (RSSobs)	Global Test P-value	MR-PRESSO Raw Estimate	MR-PRESSO Raw p-value	MR-PRESSO Outlier Corrected Estimate	MR-PRESSO Outlier Corrected p-value
TCSA causing Suicide Attempt (EUR), 11 SNPs	11.9113	0.484	-0.15 (-0.25, -0.06)	0.0109508	NA	NA
TCSA causing Suicide Attempt (MULT), 10 SNPs	17.8625	0.146	-0.14 (-0.27, -0.02)	0.0486081	NA	NA
Suicide Attempt causing TCSA (EUR), 2 SNPs	NA	NA	NA	NA	NA	NA
Suicide Attempt causing TCSA (MULT), 3 SNPs	NA	NA	NA	NA	NA	NA
ACT causing Suicide Attempt (EUR), 10 SNPs	9.15135	0.622	-0.04 (-0.13, 0.06)	0.465039	NA	NA
ACT causing Suicide Attempt (MULT), 10 SNPs	9.34062	0.594	-0.03 (-0.13, 0.06)	0.478623	NA	NA
Suicide Attempt causing ACT (EUR), 2 SNPs	NA	NA	NA	NA	NA	NA
Suicide Attempt causing ACT (MULT), 3 SNPs	NA	NA	NA	NA	NA	NA

## Sheet: S5
Table S5 - F-statistics for PRS genetic IVs for MR-DoC analyses.
PRS (genetic IV)	Exposure	F-statistic	p-value
TCSA	TCBV	229.7	<2E-16
TCSA	TCSA	267.1	<2E-16
ACT	ACT	209.9	<2E-16
Suicide Attempt	Suicidality	5.58	0.0038
Suicide Attempt	Depression	23.12	1.57e-06
Suicide Attempt	BAS Fun-Seeking	2.636	0.105
Suicide Attempt	Internalizing	19.3	1.14e-05
Suicide Attempt	Externalizing	47.24	7.02e-12
Suicide Attempt	Total Problems	36.67	1.5e-09

## Sheet: S6
Table S6 - Horizontal pleiotropic effect estimates for MR-DoC analyses with significant causal estimates.
Exposure	Outcome	Parameter	Estimate	Std.Error	pval
Total Cortical Brain Volume	Depression	PRS-Outcome (Horizontal Pleiotropic) Effect	0.103412	0.0621141	0.0959393
Average Cortical Thickness	Depression	PRS-Outcome (Horizontal Pleiotropic) Effect	0.101791	0.0456854	0.0258753
Total Cortical Brain Volume	Internalizing	PRS-Outcome (Horizontal Pleiotropic) Effect	0.113292	0.0666914	0.0893661
Average Cortical Thickness	Internalizing	PRS-Outcome (Horizontal Pleiotropic) Effect	0.0931817	0.0487498	0.0559499
Total Cortical Brain Volume	Total Problems	PRS-Outcome (Horizontal Pleiotropic) Effect	0.0785808	0.0570262	0.16821
Depression	Total Cortical Brain Volume	PRS-Outcome (Horizontal Pleiotropic) Effect	-0.0269553	0.036285	0.457557
Depression	Average Cortical Thickness	PRS-Outcome (Horizontal Pleiotropic) Effect	-0.0886791	0.0360159	0.0138081
Internalizing	Total Cortical Brain Volume	PRS-Outcome (Horizontal Pleiotropic) Effect	-0.0265685	0.03641	0.465572
Internalizing	Average Cortical Thickness	PRS-Outcome (Horizontal Pleiotropic) Effect	-0.0892243	0.0362156	0.0137513
Total Problems	Total Cortical Brain Volume	PRS-Outcome (Horizontal Pleiotropic) Effect	-0.0215604	0.0364241	0.553899

## Sheet: S7
Table S7 - Genetic Instrumental Variable (IV/PRS) associations with the exposure of interest in MR-DoC analyses.
Exposure	Outcome	Parameters	Estimate	Std.Error	pval
Total Cortical Brain Volume	Depression	PRS-Exposure Effect	0.242796	0.0352074	5.34234e-12
Average Cortical Thickness	Depression	PRS-Exposure Effect	0.241432	0.0336643	7.404e-13
Total Cortical Brain Volume	Internalizing	PRS-Exposure Effect	0.243837	0.035102	3.74403e-12
Average Cortical Thickness	Internalizing	PRS-Exposure Effect	0.24246	0.0336474	5.76509e-13
Total Cortical Brain Volume	Total Problems	PRS-Exposure Effect	0.242896	0.0350986	4.50356e-12
Depression	Total Cortical Brain Volume	PRS-Exposure Effect	0.0307741	0.0339472	0.364657
Depression	Average Cortical Thickness	PRS-Exposure Effect	0.0301263	0.033932	0.374626
Internalizing	Total Cortical Brain Volume	PRS-Exposure Effect	0.0286643	0.0366036	0.433568
Internalizing	Average Cortical Thickness	PRS-Exposure Effect	0.0279725	0.0366948	0.445879
Total Problems	Total Cortical Brain Volume	PRS-Exposure Effect	0.0794266	0.0372302	0.0328928
